# Supplementary material for: Impact of systemic antimicrobial therapy on the faecal microbiome in symptomatic dairy cows
Source: PLoS One. 2024 Jan 5;19(1):e0296290. doi: 10.1371/journal.pone.0296290 (PMC10769045; doi:10.1371/journal.pone.0296290)
Supplement: S1 Table — (XLSX) [file pone.0296290.s002.xlsx]

## Sheet: Sheet1
Supplementary material S1: Faecal samples included in this study
Lab ID	Type	Animal	Sample order	Farm	Treatment	Antimicrobial	Class	Illness	BioProject	BioSample accession number	SRA accession number
DG020	Treated	1	S1	Dairy 4	Intracillin	Procaine penicillin G	Beta-lactam	Foot rot	PRJNA949016	SAMN33924131	SRR23975115
DG021	Treated	2	S1	Dairy 4	Intracillin	Procaine penicillin G	Beta-lactam	Foot rot	PRJNA949016	SAMN33924132	SRR23975114
DG022	Control	1C/2C	S1	Dairy 4	NA	NA	NA	Control	PRJNA949016	SAMN33924133	SRR23975074
DG023	Treated	2	S2	Dairy 4	Intracillin	Procaine penicillin G	Beta-lactam	Foot rot	PRJNA949016	SAMN33924134	SRR23975063
DG024	Treated	1	S2	Dairy 4	Intracillin	Procaine penicillin G	Beta-lactam	Foot rot	PRJNA949016	SAMN33924135	SRR23975052
DG025	Treated	3	S1	Dairy 4	Intracillin	Procaine penicillin G	Beta-lactam	Foot rot	PRJNA949016	SAMN33924136	SRR23975008
DG026	Treated	4	S1	Dairy 4	Intracillin	Procaine penicillin G	Beta-lactam	Foot rot	PRJNA949016	SAMN33924137	SRR23974997
DG027	Control	3C/4C	S1	Dairy 4	NA	NA	NA	Control	PRJNA949016	SAMN33924138	SRR23974986
DG028	Control	1C/2C	S2	Dairy 4	NA	NA	NA	Control	PRJNA949016	SAMN33924139	SRR23974975
DG029	Treated	3	S2	Dairy 4	Intracillin	Procaine penicillin G	Beta-lactam	Foot rot	PRJNA949016	SAMN33924140	SRR23974964
DG030	Treated	4	S2	Dairy 4	Intracillin	Procaine penicillin G	Beta-lactam	Foot rot	PRJNA949016	SAMN33924141	SRR23975113
DG031	Control	3C/4C	S2	Dairy 4	NA	NA	NA	Control	PRJNA949016	SAMN33924142	SRR23975102
DG032	Control	5C	S1	Dairy 4	NA	NA	NA	Control	PRJNA949016	SAMN33924143	SRR23975091
DG033	Treated	5	S1	Dairy 4	Intracillin	Procaine penicillin G	Beta-lactam	Foot rot	PRJNA949016	SAMN33924144	SRR23975048
DG034	Treated	2	S3	Dairy 4	Intracillin	Procaine penicillin G	Beta-lactam	Foot rot	PRJNA949016	SAMN33924145	SRR23975037
DG035	Treated	1	S3	Dairy 4	Intracillin	Procaine penicillin G	Beta-lactam	Foot rot	PRJNA949016	SAMN33924146	SRR23975026
DG036	Control	1C/2C	S3	Dairy 4	NA	NA	NA	Control	PRJNA949016	SAMN33924147	SRR23975079
DG037	Treated	5	S2	Dairy 4	Intracillin	Procaine penicillin G	Beta-lactam	Foot rot	PRJNA949016	SAMN33924148	SRR23975077
DG038	Control	5C	S2	Dairy 4	NA	NA	NA	Control	PRJNA949016	SAMN33924149	SRR23975076
DG039	Treated	4	S3	Dairy 4	Intracillin	Procaine penicillin G	Beta-lactam	Foot rot	PRJNA949016	SAMN33924150	SRR23975075
DG040	Control	3C/4C	S3	Dairy 4	NA	NA	NA	Control	PRJNA949016	SAMN33924151	SRR23975073
DG041	Treated	3	S3	Dairy 4	Intracillin	Procaine penicillin G	Beta-lactam	Foot rot	PRJNA949016	SAMN33924152	SRR23975072
DG042	Treated	5	S3	Dairy 4	Intracillin	Procaine penicillin G	Beta-lactam	Foot rot	PRJNA949016	SAMN33924153	SRR23975071
DG043	Control	5C	S3	Dairy 4	NA	NA	NA	Control	PRJNA949016	SAMN33924154	SRR23975070
DG046	Treated	6	S1	Dairy 1	Penethaject	Penethamate hydriodide	Beta-lactam	Mastitis	PRJNA949016	SAMN33924155	SRR23975069
DG047	Control	6C	S1	Dairy 1	NA	NA	NA	Control	PRJNA949016	SAMN33924156	SRR23975068
DG048	Treated	6	S2	Dairy 1	Penethaject	Penethamate hydriodide	Beta-lactam	Mastitis	PRJNA949016	SAMN33924157	SRR23975067
DG049	Control	6C	S2	Dairy 1	NA	NA	NA	Control	PRJNA949016	SAMN33924158	SRR23975066
DG050	Treated	7	S1	Dairy 4	Pharmacillin 300	Procaine penicillin G	Beta-lactam	LDA	PRJNA949016	SAMN33924159	SRR23975065
DG051	Control	7C	S1	Dairy 4	NA	NA	NA	Control	PRJNA949016	SAMN33924160	SRR23975064
DG052	Treated	7	S2	Dairy 4	Pharmacillin 300	Procaine penicillin G	Beta-lactam	LDA	PRJNA949016	SAMN33924161	SRR23975062
DG053	Control	7C	S2	Dairy 4	NA	NA	NA	Control	PRJNA949016	SAMN33924162	SRR23975061
DG054	Treated	8	S1	Dairy 4	Intracillin 300	Procaine penicillin G	Beta-lactam	Foot rot	PRJNA949016	SAMN33924163	SRR23975060
DG055	Treated	9	S1	Dairy 4	Intracillin 300	Procaine penicillin G	Beta-lactam	Foot rot	PRJNA949016	SAMN33924164	SRR23975059
DG056	Control	8C/9C	S1	Dairy 4	NA	NA	NA	Control	PRJNA949016	SAMN33924165	SRR23975058
DG057	Treated	9	S2	Dairy 4	Intracillin 300	Procaine penicillin G	Beta-lactam	Foot rot	PRJNA949016	SAMN33924166	SRR23975057
DG058	Treated	8	S2	Dairy 4	Intracillin 300	Procaine penicillin G	Beta-lactam	Foot rot	PRJNA949016	SAMN33924167	SRR23975056
DG059	Control	8C/9C	S2	Dairy 4	NA	NA	NA	Control	PRJNA949016	SAMN33924168	SRR23975055
DG060	Treated	6	S3	Dairy 1	Penethaject	Penethamate hydriodide	Beta-lactam	Mastitis	PRJNA949016	SAMN33924169	SRR23975054
DG061	Control	6C	S3	Dairy 1	NA	NA	NA	Control	PRJNA949016	SAMN33924170	SRR23975053
DG062	Treated	9	S3	Dairy 4	Intracillin 300	Procaine penicillin G	Beta-lactam	Foot rot	PRJNA949016	SAMN33924171	SRR23975018
DG063	Treated	8	S3	Dairy 4	Intracillin 300	Procaine penicillin G	Beta-lactam	Foot rot	PRJNA949016	SAMN33924172	SRR23975017
DG064	Control	8C/9C	S3	Dairy 4	NA	NA	NA	Control	PRJNA949016	SAMN33924173	SRR23975016
DG065	Treated	7	S3	Dairy 4	Pharmacillin 300	Procaine penicillin G	Beta-lactam	LDA	PRJNA949016	SAMN33924174	SRR23975015
DG066	Control	7C	S3	Dairy 4	NA	NA	NA	Control	PRJNA949016	SAMN33924175	SRR23975014
DG067	Treated	11	S1	Dairy 4	Excede LA	Ceftiofur	Beta-lactam	Caesarean	PRJNA949016	SAMN33924176	SRR23975013
DG068	Treated	10	S1	Dairy 4	Intracillin 300	Procaine penicillin G	Beta-lactam	LDA	PRJNA949016	SAMN33924177	SRR23975012
DG069	Control	10C/11C	S1	Dairy 4	NA	NA	NA	Control	PRJNA949016	SAMN33924178	SRR23975011
DG070	Treated	12	S1	Dairy 1	Excede LA	Ceftiofur	Beta-lactam	Caesarean	PRJNA949016	SAMN33924179	SRR23975010
DG071	Control	12C	S1	Dairy 1	NA	NA	NA	Control	PRJNA949016	SAMN33924180	SRR23975009
DG072	Treated	10	S2	Dairy 4	Intracillin 300	Procaine penicillin G	Beta-lactam	LDA	PRJNA949016	SAMN33924181	SRR23975007
DG073	Treated	11	S2	Dairy 4	Excede LA	Ceftiofur	Beta-lactam	Caesarean	PRJNA949016	SAMN33924182	SRR23975006
DG074	Control	10C/11C	S2	Dairy 4	NA	NA	NA	Control	PRJNA949016	SAMN33924183	SRR23975005
DG075	Treated	13	S1	Dairy 4	Excede LA	Ceftiofur	Beta-lactam	Caesarean	PRJNA949016	SAMN33924184	SRR23975004
DG076	Control	13C	S1	Dairy 4	NA	NA	NA	Control	PRJNA949016	SAMN33924185	SRR23975003
DG077	Treated	13	S2	Dairy 4	Excede LA	Ceftiofur	Beta-lactam	Caesarean	PRJNA949016	SAMN33924186	SRR23975002
DG078	Control	13C	S2	Dairy 4	NA	NA	NA	Control	PRJNA949016	SAMN33924187	SRR23975001
DG079	Treated	12	S2	Dairy 1	Excede LA	Ceftiofur	Beta-lactam	Caesarean	PRJNA949016	SAMN33924188	SRR23975000
DG080	Control	12C	S2	Dairy 1	NA	NA	NA	Control	PRJNA949016	SAMN33924189	SRR23974999
DG082	Treated	12	S3	Dairy 1	Excede LA	Ceftiofur	Beta-lactam	Caesarean	PRJNA949016	SAMN33924190	SRR23974998
DG083	Control	12C	S3	Dairy 1	NA	NA	NA	Control	PRJNA949016	SAMN33924191	SRR23974996
DG084	Treated	13	S3	Dairy 4	Excede LA	Ceftiofur	Beta-lactam	Caesarean	PRJNA949016	SAMN33924192	SRR23974995
DG085	Control	13C	S3	Dairy 4	NA	NA	NA	Control	PRJNA949016	SAMN33924193	SRR23974994
DG086	Treated	10	S3	Dairy 4	Intracillin	Procaine penicillin G	Beta-lactam	LDA	PRJNA949016	SAMN33924194	SRR23974993
DG087	Treated	11	S3	Dairy 4	Excede LA	Ceftiofur	Beta-lactam	Caesarean	PRJNA949016	SAMN33924195	SRR23974992
DG088	Control	10C/11C	S3	Dairy 4	NA	NA	NA	Control	PRJNA949016	SAMN33924196	SRR23974991
DG089	Treated	14	S1	Dairy 4	Marbocyl 10%/Penethaject	Marbofloxacin/Penethamate hydriodide	Quinolone/Beta-lactam	Mastitis	PRJNA949016	SAMN33924197	SRR23974990
DG090	Control	14C	S1	Dairy 4	NA	NA	NA	Control	PRJNA949016	SAMN33924198	SRR23974989
DG091	Treated	14	S2	Dairy 4	Marbocyl 10%/Penethaject	Marbofloxacin/Penethamate hydriodide	Quinolone/Beta-lactam	Mastitis	PRJNA949016	SAMN33924199	SRR23974988
DG092	Control	14C	S2	Dairy 4	NA	NA	NA	Control	PRJNA949016	SAMN33924200	SRR23974987
DG093	Treated	14	S3	Dairy 4	Marbocyl 10%/Penethaject	Marbofloxacin/Penethamate hydriodide	Quinolone/Beta-lactam	Mastitis	PRJNA949016	SAMN33924201	SRR23974985
DG094	Control	14C	S3	Dairy 4	NA	NA	NA	Control	PRJNA949016	SAMN33924202	SRR23974984
DG095	Treated	15	S1	Dairy 4	Pharmacillin	Procaine penicillin G	Beta-lactam	Foot rot	PRJNA949016	SAMN33924203	SRR23974983
DG096	Control	15C	S1	Dairy 4	NA	NA	NA	Control	PRJNA949016	SAMN33924204	SRR23974982
DG097	Treated	15	S2	Dairy 4	Pharmacillin	Procaine penicillin G	Beta-lactam	Foot rot	PRJNA949016	SAMN33924205	SRR23974981
DG098	Control	15C	S2	Dairy 4	NA	NA	Control	NA	PRJNA949016	SAMN33924206	SRR23974980
DG099	Treated	15	S3	Dairy 4	Pharmacillin	Procaine penicillin G	Beta-lactam	Foot rot	PRJNA949016	SAMN33924207	SRR23974979
DG100	Control	15C	S3	Dairy 4	NA	NA	NA	Control	PRJNA949016	SAMN33924208	SRR23974978
DG101	Treated	16	S1	Dairy 4	Intracillin	Procaine penicillin G	Beta-lactam	Swollen vulva	PRJNA949016	SAMN33924209	SRR23974977
DG102	Control	16C	S1	Dairy 4	NA	NA	Control	NA	PRJNA949016	SAMN33924210	SRR23974976
DG103	Treated	16	S2	Dairy 4	Intracillin	Procaine penicillin G	Beta-lactam	Swollen vulva	PRJNA949016	SAMN33924211	SRR23974974
DG104	Control	16C	S2	Dairy 4	NA	NA	Control	NA	PRJNA949016	SAMN33924212	SRR23974973
DG105	Treated	17	S1	Dairy 4	Intracillin	Procaine penicillin G	Beta-lactam	Foot rot	PRJNA949016	SAMN33924213	SRR23974972
DG106	Control	17C	S1	Dairy 4	NA	NA	NA	Control	PRJNA949016	SAMN33924214	SRR23974971
DG107	Treated	17	S2	Dairy 4	Intracillin	Procaine penicillin G	Beta-lactam	Foot rot	PRJNA949016	SAMN33924215	SRR23974970
DG108	Control	17C	S2	Dairy 4	NA	NA	NA	Control	PRJNA949016	SAMN33924216	SRR23974969
DG113	Treated	17	S3	Dairy 4	Intracillin	Procaine penicillin G	Beta-lactam	Foot rot	PRJNA949016	SAMN33924217	SRR23974968
DG114	Control	17C	S3	Dairy 4	NA	NA	NA	Control	PRJNA949016	SAMN33924218	SRR23974967
DG115	Treated	16	S3	Dairy 4	Intracillin	Procaine penicillin G	Beta-lactam	Swollen vulva	PRJNA949016	SAMN33924219	SRR23974966
DG116	Control	16C	S3	Dairy 4	NA	NA	NA	Control	PRJNA949016	SAMN33924220	SRR23974965
DG117	Control	18C/19C/20C	S1	Dairy 4	NA	NA	NA	Control	PRJNA949016	SAMN33924221	SRR23974963
DG118	Treated	18	S1	Dairy 4	Penethaject	Penethamate hydriodide	Beta-lactam	Mastitis	PRJNA949016	SAMN33924222	SRR23974962
DG119	Treated	20	S1	Dairy 4	Intracillin	Procaine penicillin G	Beta-lactam	Foot rot	PRJNA949016	SAMN33924223	SRR23974961
DG120	Treated	19	S1	Dairy 4	Penethaject	Penethamate hydriodide	Beta-lactam	Mastitis	PRJNA949016	SAMN33924224	SRR23974960
DG121	Control	18C/19C/20C	S2	Dairy 4	NA	NA	NA	Control	PRJNA949016	SAMN33924225	SRR23974959
DG122	Treated	20	S2	Dairy 4	Intracillin	Procaine penicillin G	Beta-lactam	Foot rot	PRJNA949016	SAMN33924226	SRR23974958
DG123	Treated	18	S2	Dairy 4	Penethaject	Penethamate hydriodide	Beta-lactam	Mastitis	PRJNA949016	SAMN33924227	SRR23974957
DG124	Treated	19	S2	Dairy 4	Penethaject	Penethamate hydriodide	Beta-lactam	Mastitis	PRJNA949016	SAMN33924228	SRR23974956
DG125	Treated	21	S1	Dairy 4	Intracillin 300	Procaine penicillin G	Beta-lactam	Foot rot	PRJNA949016	SAMN33924229	SRR23974955
DG126	Control	21C	S1	Dairy 4	NA	NA	NA	Control	PRJNA949016	SAMN33924230	SRR23975019
DG127	Treated	21	S2	Dairy 4	Intracillin 300	Procaine penicillin G	Beta-lactam	Foot rot	PRJNA949016	SAMN33924231	SRR23975112
DG128	Control	21C	S2	Dairy 4	NA	NA	NA	Control	PRJNA949016	SAMN33924232	SRR23975111
DG129	Treated	21	S3	Dairy 4	Intracillin 300	Procaine penicillin G	Beta-lactam	Foot rot	PRJNA949016	SAMN33924233	SRR23975110
DG130	Control	21C	S3	Dairy 4	NA	NA	NA	Control	PRJNA949016	SAMN33924234	SRR23975109
DG131	Treated	18	S3	Dairy 4	Penethaject	Penethamate hydriodide	Beta-lactam	Mastitis	PRJNA949016	SAMN33924235	SRR23975108
DG132	Control	18C/19C/20C	S3	Dairy 4	NA	NA	NA	Control	PRJNA949016	SAMN33924236	SRR23975107
DG133	Treated	20	S3	Dairy 4	Intracillin 300	Procaine penicillin G	Beta-lactam	Foot rot	PRJNA949016	SAMN33924237	SRR23975106
DG134	Treated	19	S3	Dairy 4	Penethaject	Penethamate hydriodide	Beta-lactam	Mastitis	PRJNA949016	SAMN33924238	SRR23975105
DG135	Control	22C	S1	Dairy 4	NA	NA	NA	Control	PRJNA949016	SAMN33924239	SRR23975104
DG136	Treated	22	S1	Dairy 4	Intracillin	Procaine penicillin G	Beta-lactam	Penetration on leg	PRJNA949016	SAMN33924240	SRR23975103
DG137	Control	22C	S2	Dairy 4	NA	NA	NA	Control	PRJNA949016	SAMN33924241	SRR23975101
DG138	Treated	22	S2	Dairy 4	Intracillin	Procaine penicillin G	Beta-lactam	Penetration on leg	PRJNA949016	SAMN33924242	SRR23975100
DG143	Treated	22	S3	Dairy 4	Intracillin	Procaine penicillin G	Beta-lactam	Penetration on leg	PRJNA949016	SAMN33924243	SRR23975099
DG144	Control	22C	S3	Dairy 4	NA	NA	NA	Control	PRJNA949016	SAMN33924244	SRR23975098
DG145	Treated	23	S1	Dairy 4	Intracillin	Procaine penicillin G	Beta-lactam	Foot rot	PRJNA949016	SAMN33924245	SRR23975097
DG146	Treated	23	S2	Dairy 4	Intracillin	Procaine penicillin G	Beta-lactam	Foot rot	PRJNA949016	SAMN33924246	SRR23975096
DG147	Control	23C	S1	Dairy 4	NA	NA	NA	Control	PRJNA949016	SAMN33924247	SRR23975095
DG148	Control	23C	S3	Dairy 4	NA	NA	NA	Control	PRJNA949016	SAMN33924248	SRR23975094
DG149	Treated	23	S3	Dairy 4	Intracillin	Procaine penicillin G	Beta-lactam	Foot rot	PRJNA949016	SAMN33924249	SRR23975093
DG150	Control	24C	S1	Dairy 4	NA	NA	NA	Control	PRJNA949016	SAMN33924250	SRR23975092
DG151	Treated	24	S1	Dairy 4	Intracillin	Procaine penicillin G	Beta-lactam	Retained foetal membrane	PRJNA949016	SAMN33924251	SRR23975090
DG152	Control	25C	S1	Dairy 4	NA	NA	NA	Control	PRJNA949016	SAMN33924252	SRR23975089
DG153	Treated	25	S1	Dairy 4	Intracillin	Procaine penicillin G	Beta-lactam	Foot rot	PRJNA949016	SAMN33924253	SRR23975088
DG154	Treated	25	S2	Dairy 4	Intracillin	Procaine penicillin G	Beta-lactam	Foot rot	PRJNA949016	SAMN33924254	SRR23975087
DG155	Control	25C	S2	Dairy 4	NA	NA	NA	Control	PRJNA949016	SAMN33924255	SRR23975086
DG156	Treated	24	S2	Dairy 4	Intracillin	Procaine penicillin G	Beta-lactam	Retained foetal membrane	PRJNA949016	SAMN33924256	SRR23975085
DG157	Control	24C	S2	Dairy 4	NA	NA	NA	Control	PRJNA949016	SAMN33924257	SRR23975084
DG158	Treated	26	S1	Dairy 4	Intracillin	Procaine penicillin G	Beta-lactam	Foot rot	PRJNA949016	SAMN33924258	SRR23975051
DG159	Control	26C	S1	Dairy 4	NA	NA	NA	Control	PRJNA949016	SAMN33924259	SRR23975050
DG160	Treated	26	S2	Dairy 4	Intracillin	Procaine penicillin G	Beta-lactam	Foot rot	PRJNA949016	SAMN33924260	SRR23975049
DG161	Control	26C	S2	Dairy 4	NA	NA	NA	Control	PRJNA949016	SAMN33924261	SRR23975047
DG162	Treated	24	S3	Dairy 4	Intracillin	Procaine penicillin G	Beta-lactam	Retained foetal membrane	PRJNA949016	SAMN33924262	SRR23975046
DG163	Control	24C	S3	Dairy 4	NA	NA	NA	Control	PRJNA949016	SAMN33924263	SRR23975045
DG164	Treated	26	S3	Dairy 4	Intracillin	Procaine penicillin G	Beta-lactam	Foot rot	PRJNA949016	SAMN33924264	SRR23975044
DG165	Control	26C	S3	Dairy 4	NA	NA	NA	Control	PRJNA949016	SAMN33924265	SRR23975043
DG167	Treated	25	S3	Dairy 4	Intracillin	Procaine penicillin G	Beta-lactam	Foot rot	PRJNA949016	SAMN33924266	SRR23975042
DG168	Control	25C	S3	Dairy 4	NA	NA	NA	Control	PRJNA949016	SAMN33924267	SRR23975041
DG169	Treated	27	S1	Dairy 4	Intracillin	Procaine penicillin G	Beta-lactam	Foot rot	PRJNA949016	SAMN33924268	SRR23975040
DG170	Control	27C	S1	Dairy 4	NA	NA	NA	Control	PRJNA949016	SAMN33924269	SRR23975039
DG171	Treated	27	S2	Dairy 4	Intracillin	Procaine penicillin G	Beta-lactam	Foot rot	PRJNA949016	SAMN33924270	SRR23975038
DG172	Control	27C	S2	Dairy 4	NA	NA	NA	Control	PRJNA949016	SAMN33924271	SRR23975036
DG173	Treated	28	S1	Dairy 4	Intracillin	Procaine penicillin G	Beta-lactam	Foot rot	PRJNA949016	SAMN33924272	SRR23975035
DG174	Control	28C	S1	Dairy 4	NA	NA	NA	Control	PRJNA949016	SAMN33924273	SRR23975034
DG175	Treated	28	S2	Dairy 4	Intracillin	Procaine penicillin G	Beta-lactam	Foot rot	PRJNA949016	SAMN33924274	SRR23975033
DG176	Control	28C	S2	Dairy 4	NA	NA	NA	Control	PRJNA949016	SAMN33924275	SRR23975032
DG177	Treated	27	S3	Dairy 4	Intracillin	Procaine penicillin G	Beta-lactam	Foot rot	PRJNA949016	SAMN33924276	SRR23975031
DG178	Control	27C	S3	Dairy 4	NA	NA	NA	Control	PRJNA949016	SAMN33924277	SRR23975030
DG179	Control	28C	S3	Dairy 4	NA	NA	NA	Control	PRJNA949016	SAMN33924278	SRR23975029
DG180	Treated	28	S3	Dairy 4	Intracillin	Procaine penicillin G	Beta-lactam	Foot rot	PRJNA949016	SAMN33924279	SRR23975028
DG181	Treated	29	S1	Dairy 4	Intracillin	Procaine penicillin G	Beta-lactam	Foot rot	PRJNA949016	SAMN33924280	SRR23975027
DG182	Control	29C	S1	Dairy 4	NA	NA	NA	Control	PRJNA949016	SAMN33924281	SRR23975025
DG183	Treated	29	S2	Dairy 4	Intracillin	Procaine penicillin G	Beta-lactam	Foot rot	PRJNA949016	SAMN33924282	SRR23975024
DG184	Control	29C	S2	Dairy 4	NA	NA	NA	Control	PRJNA949016	SAMN33924283	SRR23975023
DG185	Treated	30	S1	Dairy 4	Intracillin	Procaine penicillin G	Beta-lactam	Foot rot	PRJNA949016	SAMN33924284	SRR23975022
DG186	Control	30C	S1	Dairy 4	NA	NA	NA	Control	PRJNA949016	SAMN33924285	SRR23975021
DG187	Treated	30	S2	Dairy 4	Intracillin	Procaine penicillin G	Beta-lactam	Foot rot	PRJNA949016	SAMN33924286	SRR23975020
DG188	Control	30C	S2	Dairy 4	NA	NA	NA	Control	PRJNA949016	SAMN33924287	SRR23975083
DG189	Treated	30	S3	Dairy 4	Intracillin	Procaine penicillin G	Beta-lactam	Foot rot	PRJNA949016	SAMN33924288	SRR23975082
DG190	Control	30C	S3	Dairy 4	NA	NA	NA	Control	PRJNA949016	SAMN33924289	SRR23975081
DG191	Treated	29	S3	Dairy 4	Intracillin	Procaine penicillin G	Beta-lactam	Foot rot	PRJNA949016	SAMN33924290	SRR23975080
DG192	Control	29C	S3	Dairy 4	NA	NA	NA	Control	PRJNA949016	SAMN33924291	SRR23975078
