# Supplementary material for: Impact of systemic antimicrobial therapy on the faecal microbiome in symptomatic dairy cows
Source: PLoS One. 2024 Jan 5;19(1):e0296290. doi: 10.1371/journal.pone.0296290 (PMC10769045; doi:10.1371/journal.pone.0296290)
Supplement: S3 Table — (XLSX) [file pone.0296290.s004.xlsx]

## Sheet: C.S2 vs T.S2
Supplementary material S4: Differential abundance analysis at the genus level between treated (n=3) and control cows (n=3) in the ceftiofur case study
Control.S2 vs Treated.S2 - Genera level
Kingdom	Phylum	Class	Order	Family	Genus	logFC	logCPM	F	PValue	FDR
Bacteria	Spirochaetota	Spirochaetia	Spirochaetales	Spirochaetaceae	Treponema	7.50814	14.1723	44.9997	1.86419e-06	0.000309456
Bacteria	Bacteroidota	Bacteroidia	Bacteroidales	Tannerellaceae	Parabacteroides	6.55926	11.0462	38.0424	5.14471e-06	0.000427011
Bacteria	Bacteroidota	Bacteroidia	Bacteroidales	Prevotellaceae	Alloprevotella	-2.64728	15.4711	21.7551	0.000161226	0.0089212
Bacteria	Firmicutes	Clostridia	Oscillospirales	Ruminococcaceae	Faecalibacterium	-5.88341	8.75634	18.7411	0.000343459	0.0142535
Bacteria	Firmicutes	Clostridia	Lachnospirales	Lachnospiraceae	Anaerosporobacter	4.65456	8.79828	16.333	0.000644615	0.0203588
Bacteria	Firmicutes	Clostridia	Christensenellales	Christensenellaceae	Christensenellaceae R-7 group	-2.12979	15.814	16.0271	0.00073586	0.0203588
Bacteria	Firmicutes	Clostridia	Lachnospirales	Lachnospiraceae	Marvinbryantia	3.94588	10.5467	14.3178	0.0011748	0.0278596
Bacteria	Bacteroidota	Bacteroidia	Bacteroidales	Prevotellaceae	Prevotellaceae UCG-004	2.41388	14.8957	13.4401	0.00159968	0.0331933
Bacteria	Firmicutes	Clostridia	Clostridiales	Clostridiaceae	Clostridium sensu stricto 3	-4.37325	8.17798	12.7807	0.00197136	0.034223
Bacteria	Firmicutes	Clostridia	Peptostreptococcales-Tissierellales	Anaerovoracaceae	Family XIII UCG-001	3.99653	9.8512	12.5429	0.00206163	0.034223
Bacteria	Firmicutes	Clostridia	Lachnospirales	Lachnospiraceae	Eisenbergiella	3.60784	8.55657	11.5336	0.00288404	0.0413516
Bacteria	Firmicutes	Clostridia	Oscillospirales	Oscillospiraceae	UCG-005	0.956913	17.2271	11.428	0.00298927	0.0413516
Bacteria	Bacteroidota	Bacteroidia	Bacteroidales	Rikenellaceae	Alistipes	-1.21498	15.3365	10.7784	0.00373849	0.0448594
Bacteria	Firmicutes	Bacilli	Thermoactinomycetales	Thermoactinomycetaceae	Laceyella	-4.10677	7.35376	10.6784	0.00397167	0.0448594
Bacteria	Firmicutes	Bacilli	Paenibacillales	Paenibacillaceae	Thermobacillus	-4.14584	7.53147	10.6196	0.00405356	0.0448594
Archaea	Euryarchaeota	Methanobacteria	Methanobacteriales	Methanobacteriaceae	Methanobrevibacter	-4.39693	8.3157	10.3072	0.00452131	0.0469086
Bacteria	Bacteroidota	Bacteroidia	Bacteroidales	Marinifilaceae	Odoribacter	4.27988	8.96384	10.0235	0.00499851	0.048606
Bacteria	Firmicutes	Clostridia	Oscillospirales	Ruminococcaceae	Paludicola	3.99731	8.80225	9.55678	0.00588532	0.048606
Bacteria	Firmicutes	Clostridia	Lachnospirales	Lachnospiraceae	[Eubacterium] ruminantium group	4.88391	9.15309	9.52949	0.00596971	0.048606
Bacteria	Firmicutes	Clostridia	Oscillospirales	Ruminococcaceae	Incertae Sedis	-2.50013	11.6906	9.4073	0.00610856	0.048606
Bacteria	Bacteroidota	Bacteroidia	Bacteroidales	Rikenellaceae	Rikenellaceae RC9 gut group	-0.998724	16.8974	9.27071	0.00642451	0.048606
Bacteria	Firmicutes	Clostridia	Monoglobales	Monoglobaceae	Monoglobus	1.74519	13.9996	9.17605	0.00665413	0.048606
Bacteria	Firmicutes	Bacilli	Erysipelotrichales	Erysipelatoclostridiaceae	Coprobacillus	4.68185	8.80621	9.19977	0.00673457	0.048606
Bacteria	Firmicutes	Clostridia	Lachnospirales	Lachnospiraceae	Howardella	-2.58746	6.88399	9.05892	0.00709416	0.0490679
Bacteria	Firmicutes	Clostridia	Oscillospirales	Oscillospiraceae	Intestinimonas	-3.6302	7.21503	8.75555	0.00794377	0.0490851
Bacteria	Firmicutes	Bacilli	Lactobacillales	Streptococcaceae	Streptococcus	-3.94587	7.78485	8.679	0.00817573	0.0490851
Bacteria	Firmicutes	Clostridia	Oscillospirales	Ruminococcaceae	CAG-352	7.55452	10.9624	8.65382	0.00825366	0.0490851
Bacteria	Actinobacteriota	Actinobacteria	Micrococcales	Microbacteriaceae	Clavibacter	-2.58817	6.67007	8.64556	0.00827941	0.0490851

## Sheet: C.S3 vs T.S3
Control.S3 vs Treated.S3 - Genera level
Kingdom	Phylum	Class	Order	Family	Genus	logFC	logCPM	F	PValue	FDR
Bacteria	Firmicutes	Clostridia	Lachnospirales	Lachnospiraceae	Anaerosporobacter	5.46541	8.79828	21.372	0.000166487	0.0276369

## Sheet: T.S1 vs T.S2
Treated.S1 vs Treated.S2 - Genera level
Kingdom	Phylum	Class	Order	Family	Genus	logFC	logCPM	F	PValue	FDR
Bacteria	Spirochaetota	Spirochaetia	Spirochaetales	Spirochaetaceae	Treponema	6.89834	14.1723	39.9757	4.16283e-06	0.000691029
Bacteria	Bacteroidota	Bacteroidia	Bacteroidales	Tannerellaceae	Parabacteroides	5.27187	11.0462	26.9341	4.52613e-05	0.00375669
Bacteria	Firmicutes	Clostridia	Christensenellales	Christensenellaceae	Christensenellaceae R-7 group	-2.38637	15.814	19.7422	0.000267409	0.0139507
Bacteria	Bacteroidota	Bacteroidia	Bacteroidales	Rikenellaceae	Alistipes	-1.61585	15.3365	18.6678	0.000336162	0.0139507
Bacteria	Spirochaetota	Spirochaetia	Spirochaetales	Spirochaetaceae	GWE2-31-10	7.50278	10.9126	16.5377	0.000636012	0.0210165
Bacteria	Firmicutes	Clostridia	Clostridiales	Clostridiaceae	Clostridium sensu stricto 3	-5.2163	8.17798	15.9169	0.000759631	0.0210165
Bacteria	Bacteroidota	Bacteroidia	Bacteroidales	Rikenellaceae	Rikenellaceae RC9 gut group	-1.28607	16.8974	15.1826	0.000903795	0.0214328
Bacteria	Firmicutes	Clostridia	Peptostreptococcales-Tissierellales	Peptostreptococcaceae	Terrisporobacter	-4.66074	8.23018	12.2615	0.00233193	0.0471805
Bacteria	Firmicutes	Clostridia	Peptostreptococcales-Tissierellales	Anaerovoracaceae	[Eubacterium] nodatum group	-2.86994	11.7755	11.8901	0.00255798	0.0471805

## Sheet: T.S2 vs T.S3
Treated.S2 vs Treated.S3 - Genera level
Kingdom	Phylum	Class	Order	Family	Genus	logFC	logCPM	F	PValue	FDR
Bacteria	Bacteroidota	Bacteroidia	Bacteroidales	Tannerellaceae	Parabacteroides	-6.45022	11.0462	37.0778	6.10332e-06	0.00101315
Bacteria	Spirochaetota	Spirochaetia	Spirochaetales	Spirochaetaceae	Treponema	-6.0431	14.1723	33.0132	1.43529e-05	0.00119129
Bacteria	Firmicutes	Clostridia	Clostridiales	Clostridiaceae	Clostridium sensu stricto 3	5.3633	8.17798	16.6588	0.000614594	0.0340076
Bacteria	Firmicutes	Clostridia	Peptostreptococcales-Tissierellales	Peptostreptococcaceae	Terrisporobacter	4.80758	8.23018	12.9265	0.00188156	0.0461858
Bacteria	Firmicutes	Bacilli	Erysipelotrichales	Erysipelotrichaceae	[Anaerorhabdus] furcosa group	3.60178	10.1903	12.8019	0.00189513	0.0461858
Bacteria	Bacteroidota	Bacteroidia	Bacteroidales	Prevotellaceae	Prevotellaceae UCG-004	-2.3279	14.8957	12.5808	0.00210229	0.0461858
Bacteria	Firmicutes	Clostridia	Oscillospirales	Ruminococcaceae	Incertae Sedis	2.83689	11.6906	11.784	0.00265053	0.0461858
Bacteria	Firmicutes	Clostridia	Monoglobales	Monoglobaceae	Monoglobus	-1.95837	13.9996	11.3989	0.00301908	0.0461858
Bacteria	Firmicutes	Clostridia	Lachnospirales	Lachnospiraceae	Marvinbryantia	-3.44779	10.5467	11.3765	0.00304213	0.0461858
Bacteria	Bacteroidota	Bacteroidia	Bacteroidales	Rikenellaceae	Rikenellaceae RC9 gut group	1.09147	16.8974	11.0313	0.00342452	0.0461858
Bacteria	Bacteroidota	Bacteroidia	Bacteroidales	Rikenellaceae	Alistipes	1.22135	15.3365	10.8882	0.00359832	0.0461858
Bacteria	Firmicutes	Clostridia	Oscillospirales	Ruminococcaceae	Fournierella	7.84936	10.2455	10.8291	0.0037701	0.0461858
Bacteria	Firmicutes	Bacilli	Thermoactinomycetales	Thermoactinomycetaceae	Laceyella	4.14561	7.35376	10.797	0.00381208	0.0461858
Bacteria	Firmicutes	Bacilli	Paenibacillales	Paenibacillaceae	Thermobacillus	4.18446	7.53147	10.7345	0.00389519	0.0461858
